# Supplementary material for: Non-linear dimensionality reduction of signaling networks
Source: BMC Syst Biol. 2007 Jun 8;1:27. doi: 10.1186/1752-0509-1-27 (PMC1925119; doi:10.1186/1752-0509-1-27)
Supplement: Additional file 3 — Script to generate tab delimited file from raw AfCS double ligand screen dataset. Example perl script to generate tab delimited file from raw AfCS double ligand screen dataset. [file 1752-0509-1-27-S3.pl]

#!/usr/bin/perl
#Takes as input AfCS double ligand screen data (wesrrwo.txt)
#and generates tab delimited file (perlcountlines2.txt) with
#4 columns as follows: ligand, phosphoprotein, time, and fold changes

@currentpar=0;
open(BEDROCK, ">perlcountlines2.txt");
open(FILE, "<", "wesrrwo.txt") or die "can't open file: $!";

while (<FILE>)
{
    if (!/RAWAM/ && /EWC/ && !/Results/ ){
    #s/\t/' '/;     
    @currentpar = split/\t/;
    #chomp(@currentpar);
    @line = ("$currentpar[3]" ."$currentpar[4]", "\t", $currentpar[2] , "\t", $currentpar[5] , "\t", $currentpar[8], "\n");
    print BEDROCK @line;
    }
};
close FILE;
close BEDROCK;
