# Supplementary material for: Non-linear dimensionality reduction of signaling networks
Source: BMC Syst Biol. 2007 Jun 8;1:27. doi: 10.1186/1752-0509-1-27 (PMC1925119; doi:10.1186/1752-0509-1-27)
Supplement: Additional file 4 — Scripts for pre-processing AfCS double ligand screen dataset. Example perl script to pre-process tab delimited file of AfCS double ligand screen dataset. [file 1752-0509-1-27-S4.pl]

#!/usr/bin/perl

#Takes as input tab delimited file (perlcountlines2.txt) with 4
#columns - ligand, phosphoprotein, time, and fold changes of AfCS
#double ligand screen data; tab delimited file (perlcountlines7.txt)
#of ligands names in double screen data and produces matrix of ligand
#treatments (for 3 time points) and corresponding phoshoprotein measurements.

sub trim($);
sub protshift;
@prots = qw/AKT ERK1 ERK2 EZR GSKA GSKB JNKL JNKS MOE P38 P40 P65 PKCD PKCM RSK S6 SMD2 ST1A ST1B ST3 ST5/;
@mins = qw/60 180 600 1800/;
open(BEDROCK, ">", "perlcountlines3.txt");
open(FILE, "<", "perlcountlines7.txt") or die "can't open file: $!";
open(FILE1, "<", "perlcountlines2.txt") or die "can't open file: $!";
$i = 0;
while (<FILE>)
{
    #s/\t/' '/;     
    @currentpar = $_;
    chomp(@currentpar);
    $currentpar1[$i] =  trim($currentpar[0]);
    $currentpar1[$i] =~ s/\s+//;
    foreach $prot (@prots) {
        foreach $min (@mins) {

  
    $line{$currentpar1[$i]}{$prot}{$min} = 0;
 
    }
    }
    
    $i = $i+1;
}
close FILE;
while (<FILE1>) {
    
    @currentpar = split/\t/;
    chomp(@currentpar);
    $currentpar[0] =  trim($currentpar[0]);
    $currentpar[0] =~ s/\s+//;
    $currentpar[1] =  trim($currentpar[1]);
    $currentpar[2] =  trim($currentpar[2]);
    $currentpar[3] =  trim($currentpar[3]);
    $line{$currentpar[0]}{$currentpar[1]}{$currentpar[2]} = $currentpar[3];

}
print BEDROCK "ligands\t";
foreach $prott ( @prots ) {
foreach $ttime ( @mins ) {
    print BEDROCK "$prott"."_"."$ttime\t";
}
}
print BEDROCK "\n";
    foreach my $ligand ( @currentpar1 ) {
print BEDROCK "$ligand\t";
foreach $prott ( @prots ) {
foreach $ttime ( @mins ) {
print BEDROCK   $line{$ligand}{$prott}{$ttime}, "\t";
}
}
print BEDROCK "\n";
}

close FILE1;
close BEDROCK;


sub trim($)

{
	my $string = shift;
	$string =~ s/^\s+//;
	$string =~ s/\s+$//;
	return $string;
}
