# Supplementary material for: Non-linear dimensionality reduction of signaling networks
Source: BMC Syst Biol. 2007 Jun 8;1:27. doi: 10.1186/1752-0509-1-27 (PMC1925119; doi:10.1186/1752-0509-1-27)
Supplement: Additional file 5 — Matlab script to perform classification with SVM. Example matlab script to perform classification with SVM (10 fold cross validation) in the Isomap first two components. [file 1752-0509-1-27-S5.M]

%
% Example script to perform classification with SVM (10 fold cross validation) in the Isomap first two components. 
% 
% DATA2 is a data file of the cytokine compendium 


% process cytokind compendium data
twod = 3
R1 = zeros(0,0);
for w = 1:10
ind = (rand(1,130))<=0.95;
tempDATA2 = DATA2(ind,:);
D = pdist(DATA2);
D = squareform(D);
options.display = 0;


% Isomap
[Y, R, E] = Isomap(D, 'k', 3);
Y1 = Y.coords{twod}(1:3,:);
Y1 = Y1';

% PCA
[pc, zscores, pcvars] = princomp(DATA2);
Y1 = zscores(:,1:3);
N = size(d3,1);
cp = classperf(d3(:,1));
(d3(Y.index));
R1(w,:) = R;


% SVM
for i = 1:5
[train, test] = crossvalind('HoldOut', N);
test = (indices == i); train = ~test;
class = knnclassify(Y1(test,:),Y1(train,:),d3(train,1),  3);
svm = svmtrain(d3(train,1), DATA2(train,:));
[predicted_label, accuracy, decision_values]  = svmpredict(d3(test,1),DATA2(test,:), svm);
classperf(cp,class,test);
error= cp.ErrorRate; %100 - accuracy(1);
clear train test
end
error(w) = cp.ErrorRate;
